# Supplementary material for: Animal Abuse and Neglect in Companion-Animal Practice: The Role of Training, Legislation, and Veterinarian–Client Relationships in Romania
Source: Vet Sci. 2026 Jul 17;13(7):696. doi: 10.3390/vetsci13070696 (PMC13418691; doi:10.3390/vetsci13070696)
Supplement: Supplementary file 1 [file vetsci-13-00696-s001.zip]

Archive with 4 entries (4 files):
- Supplementary Material S1 Original Romanian Version of the Questionnaire Used in the Study.pdf
- Supplementary Material S2 English Translation of the Questionnaire Used in the Study.pdf
- Supplementary Material S3 Ethics Committee Approval.pdf
- Supplementary Material S4 Database_formatat.xlsx
