# Supplementary material for: Animal Abuse and Neglect in Companion-Animal Practice: The Role of Training, Legislation, and Veterinarian–Client Relationships in Romania
Source: Vet Sci. 2026 Jul 17;13(7):696. doi: 10.3390/vetsci13070696 (PMC13418691; doi:10.3390/vetsci13070696)
Supplement: Supplementary file 1 [file vetsci-13-00696-s001.zip › Supplementary Material S4 Database_formatat.xlsx]

## Sheet: Răspunsuri
ID	Marcaj timp	Q1	Q2	Q3	Q4	Q5	Q6	Q7	Q8	Q9	Q10	Q11	Q12	Q13	Q14	Q15	Q16	Q17	Q18	Q19	Q20	Q21	Q22	Q23	Q24	Q25
1	2024/12/02 8:46:53 p.m. EET	Cabinet/clinică veterinară pentru animalele de companie	24-30 ani	Urban	București	1-5 ani	Bărbat	1	Nu	Nu	Nu	Nu	Niciun caz	Abuz fizic ( rezultat în urma violenței fizice, a loviturilor, utilizării de arme albe, spânzurării/ ștrangulării, arsuri, intoxicații, etc.)	Nu	Nu	1	Pentru a proteja animalul	Nu	1	Cahexia	Nu	Da	În general ii privesc ca pe niște parteneri, cu care colaborez	Da
2	2024/12/02 8:53:33 p.m. EET	Spital veterinar dedicat animalelor de companie	24-30 ani	Urban	București	1-5 ani	Bărbat	3	Nu	Da	Da	Da	Între 1-5 cazuri	Abuz fizic ( rezultat în urma violenței fizice, a loviturilor, utilizării de arme albe, spânzurării/ ștrangulării, arsuri, intoxicații, etc.)	Da	Da	4	Pentru a proteja animalul;Pentru a proteja persoanele din familia respectivă	Nu	2	Bolile cronice netratate	Da	Da	În general ii privesc ca pe niște parteneri, cu care colaborez	Da
3	2024/12/02 8:55:50 p.m. EET	Cabinet/clinică veterinară pentru animalele de companie	30-40 ani	Urban	Brașov	1-5 ani	Femeie	5	Nu	Da	Da	Da	Între 1-5 cazuri	Abuz fizic ( rezultat în urma violenței fizice, a loviturilor, utilizării de arme albe, spânzurării/ ștrangulării, arsuri, intoxicații, etc.)	Da	Da	4	Pentru a proteja animalul;Principii etice;Codul de conduită profesională	Da	3	Cahexia	Da	Da	În general ii privesc ca pe niște parteneri, cu care colaborez	Da
4	2024/12/02 8:56:18 p.m. EET	Cabinet/clinică veterinară pentru animalele de companie	24-30 ani	Urban	București	1-5 ani	Femeie	3	Nu	Nu	Da	Nu	Niciun caz	Neasigurarea condițiilor de bunăstare (adăpost neadecvat, lanț scurt (mai mic de 2 metri), padoc de mici dimensiuni, harnă și apă necorespunzătoare, etc.)	Nu	Nu	1	Pentru a proteja animalul	Da	2	Bolile cronice netratate	Nu îmi dau seama	Da	În general ii privesc ca pe niște parteneri, cu care colaborez	Da
5	2024/12/02 9:27:50 p.m. EET	Cabinet/clinică veterinară pentru animalele de companie	40-50 ani	Urban	Neamț	11-20 ani	Femeie	2	Nu	Nu	Nu	Da	5-10 cazuri	Abuz prin neglijență	Nu	Nu	3	Pentru a proteja animalul	Da	2	Boli acute/dureroase lăsate fără asistență medicală	Da	Nu	În general ii privesc ca pe niște parteneri, cu care colaborez	Nu
6	2024/12/02 9:28:37 p.m. EET	Cabinet/clinică veterinară pentru animale de companie și animale de rentă	30-40 ani	Urban	Ilfov	11-20 ani	Bărbat	4	Nu	Nu	Nu	Da	Între 1-5 cazuri	Neasigurarea condițiilor de bunăstare (adăpost neadecvat, lanț scurt (mai mic de 2 metri), padoc de mici dimensiuni, harnă și apă necorespunzătoare, etc.)	Nu	Nu	3	Pentru a proteja animalul;Principii etice;Codul de conduită profesională	Nu	3	Bolile cronice netratate	Da	Da	Tind să fiu mai autoritar, să îmi impun punctul de vedere, fără să iau în calcul opțiunile lor	Da
7	2024/12/02 9:29:45 p.m. EET	Cabinet/clinică veterinară pentru animalele de companie	24-30 ani	Urban	București	1-5 ani	Bărbat	3	Nu	Nu	Da	Nu	Niciun caz	Abuz prin neglijență	Nu	Nu	3	Principii etice	Nu	3	Cahexia	Da	Nu	În general ii privesc ca pe niște parteneri, cu care colaborez	Nu
8	2024/12/02 9:30:58 p.m. EET	Cabinet/clinică veterinară pentru animalele de companie	24-30 ani	Urban	București	1-5 ani	Femeie	3	Nu	Nu	Da	Da	5-10 cazuri	Abuz prin neglijență	Nu	Nu	1	Principii etice	Nu	5	Boli acute/dureroase lăsate fără asistență medicală	Da	Da	În general ii privesc ca pe niște parteneri, cu care colaborez	Da
9	2024/12/02 9:31:20 p.m. EET	Cabinet/clinică veterinară pentru animalele de companie	30-40 ani	Urban	Brașov	6-10 ani	Femeie	2	Nu	Nu	Da	Da	Între 1-5 cazuri	Abuz prin neglijență	Nu	Nu	1	Pentru a proteja animalul	Da	2	Bolile cronice netratate	Da	Da	În general ii privesc ca pe niște parteneri, cu care colaborez	Da
10	2024/12/02 9:31:21 p.m. EET	Cabinet/clinică veterinară pentru animale de companie și animale de rentă	24-30 ani	Ambele	Teleorman	1-5 ani	Femeie	4	Nu	Da	Da	Nu	Niciun caz	Abuz fizic ( rezultat în urma violenței fizice, a loviturilor, utilizării de arme albe, spânzurării/ ștrangulării, arsuri, intoxicații, etc.)	Nu	Nu	4	Codul de conduită profesională	Da	4	Cahexia	Da	Da	În general ii privesc ca pe niște parteneri, cu care colaborez	Da
11	2024/12/02 9:32:25 p.m. EET	Cabinet/clinică veterinară pentru animale de companie și animale de rentă	30-40 ani	Rural	Suceava	11-20 ani	Femeie	3	Nu	Nu	Da	Nu	Între 1-5 cazuri	Neasigurarea condițiilor de bunăstare (adăpost neadecvat, lanț scurt (mai mic de 2 metri), padoc de mici dimensiuni, harnă și apă necorespunzătoare, etc.)	Nu	Da	3	Pentru a proteja animalul;Principii etice;Codul de conduită profesională	Da	3	Cahexia	Da	Da	În general ii privesc ca pe niște parteneri, cu care colaborez	Nu
12	2024/12/02 9:34:04 p.m. EET	Cabinet/clinică veterinară pentru animalele de companie	Peste 60 de ani	Urban	București	Peste 30 de ani	Bărbat	5	Nu	Nu	Da	Nu	Niciun caz	Abuz fizic ( rezultat în urma violenței fizice, a loviturilor, utilizării de arme albe, spânzurării/ ștrangulării, arsuri, intoxicații, etc.)	Nu	Nu	5	Pentru a proteja animalul;Pentru a proteja persoanele din familia respectivă;Principii etice;Codul de conduită profesională;Din cauze legale	Da	4	Boli acute/dureroase lăsate fără asistență medicală	Da	Da	În general ii privesc ca pe niște parteneri, cu care colaborez	Nu
13	2024/12/02 9:34:49 p.m. EET	Cabinet/clinică veterinară pentru animalele de companie	30-40 ani	Ambele	Ilfov	1-5 ani	Femeie	3	Nu	Nu	Da	Nu	Niciun caz	Neasigurarea condițiilor de bunăstare (adăpost neadecvat, lanț scurt (mai mic de 2 metri), padoc de mici dimensiuni, harnă și apă necorespunzătoare, etc.)	Nu	Nu	2	Pentru a proteja animalul;Principii etice;Codul de conduită profesională	Da	3	Cahexia	Da	Da	În general ii privesc ca pe niște parteneri, cu care colaborez	Da
14	2024/12/02 9:35:21 p.m. EET	Cabinet/clinică veterinară pentru animalele de companie	24-30 ani	Urban	Ilfov	1-5 ani	Femeie	3	Nu	Nu	Nu	Da	Între 1-5 cazuri	Abuz prin neglijență	Nu	Nu	1	Pentru a proteja animalul	Da	5	Cahexia	Nu îmi dau seama	Da	În general ii privesc ca pe niște parteneri, cu care colaborez	Da
15	2024/12/02 9:36:33 p.m. EET	Cabinet/clinică veterinară pentru animalele de companie	30-40 ani	Urban	București	1-5 ani	Femeie	5	Nu	Da	Da	Nu	Niciun caz	Abandonarea și sau alungarea animalelor	Nu	Nu	4	Pentru a proteja animalul	Da	5	Boli acute/dureroase lăsate fără asistență medicală	Da	Nu	Tind să fiu mai autoritar, să îmi impun punctul de vedere, fără să iau în calcul opțiunile lor	Nu știu
16	2024/12/02 9:37:11 p.m. EET	Cabinet/clinică veterinară pentru animale de companie și animale de rentă	30-40 ani	Rural	Teleorman	11-20 ani	Bărbat	4	Nu	Nu	Da	Da	5-10 cazuri	Neasigurarea condițiilor de bunăstare (adăpost neadecvat, lanț scurt (mai mic de 2 metri), padoc de mici dimensiuni, harnă și apă necorespunzătoare, etc.)	Nu	Nu	1	Pentru a proteja animalul;Din cauze legale	Nu	2	Boli acute/dureroase lăsate fără asistență medicală	Nu îmi dau seama	Da	În general ii privesc ca pe niște parteneri, cu care colaborez	Nu	Mi-ar placea un curs cu această temă. Cred că ar ajuta foarte mult!
17	2024/12/02 9:37:48 p.m. EET	Spital veterinar dedicat animalelor de companie	24-30 ani	Urban	București	1-5 ani	Femeie	4	Nu	Da	Da	Da	Niciun caz	Abuz prin neglijență	Nu	Nu	1	Pentru a proteja animalul	Da	3	Bolile cronice netratate	Nu	Da	În general ii privesc ca pe niște parteneri, cu care colaborez	Da
18	2024/12/02 9:41:30 p.m. EET	Cabinet/clinică veterinară pentru animalele de companie	24-30 ani	Urban	București	1-5 ani	Femeie	4	Nu	Nu	Da	Da	Între 1-5 cazuri	Abandonarea și sau alungarea animalelor	Nu	Nu	3	Pentru a proteja animalul	Da	5	Boli acute/dureroase lăsate fără asistență medicală	Da	Da	Tind să fiu mai autoritar, să îmi impun punctul de vedere, fără să iau în calcul opțiunile lor	Nu
19	2024/12/02 9:42:03 p.m. EET	Cabinet/clinică veterinară pentru animale de companie și animale de rentă	40-50 ani	Urban	Iași	21- 30 ani	Bărbat	2	Nu	Nu	Da	Da	Niciun caz	Abuz prin neglijență	Nu	Nu	4	Pentru a proteja animalul;Principii etice	Nu	2	Boli acute/dureroase lăsate fără asistență medicală	Nu îmi dau seama	Nu	De cele mai multe ori tind să ma las condus de părerile și planurile lor	Nu știu
20	2024/12/02 9:44:25 p.m. EET	Cabinet/clinică veterinară pentru animale de companie și animale de rentă	30-40 ani	Rural	Vrancea	6-10 ani	Bărbat	3	Nu	Nu	Da	Da	Între 1-5 cazuri	Abuz fizic ( rezultat în urma violenței fizice, a loviturilor, utilizării de arme albe, spânzurării/ ștrangulării, arsuri, intoxicații, etc.)	Nu	Nu	3	Pentru a proteja animalul;Din cauze legale	Nu	3	Boli acute/dureroase lăsate fără asistență medicală	Da	Da	În general ii privesc ca pe niște parteneri, cu care colaborez	Nu
21	2024/12/02 9:44:54 p.m. EET	Cabinet/clinică veterinară pentru animalele de companie	30-40 ani	Urban	București	6-10 ani	Femeie	5	Nu	Da	Da	Da	Între 1-5 cazuri	Abuz prin neglijență	Da	Nu	3	Pentru a proteja animalul	Da	5	Boli acute/dureroase lăsate fără asistență medicală	Da	Da	În general ii privesc ca pe niște parteneri, cu care colaborez	Da
22	2024/12/02 9:44:59 p.m. EET	Cabinet/clinică veterinară pentru animalele de companie	30-40 ani	Urban	Vâlcea	11-20 ani	Femeie	4	Nu	Nu	Da	Da	Niciun caz	Despărțirea mamelor de pui înainte de împlinirea vârstei de 8 săptămâni	Nu	Nu	3	Pentru a proteja animalul;Principii etice;Din cauze legale	Da	3	Cahexia	Da	Da	În general ii privesc ca pe niște parteneri, cu care colaborez	Nu
23	2024/12/02 9:45:05 p.m. EET	Cabinet/clinică veterinară pentru animalele de companie	30-40 ani	Ambele	Argeș	6-10 ani	Femeie	3	Nu	Nu	Da	Nu	Niciun caz	Neasigurarea condițiilor de bunăstare (adăpost neadecvat, lanț scurt (mai mic de 2 metri), padoc de mici dimensiuni, harnă și apă necorespunzătoare, etc.)	Nu	Nu	5	Pentru a proteja animalul;Codul de conduită profesională	Da	5	Boli acute/dureroase lăsate fără asistență medicală	Da	Nu	În general ii privesc ca pe niște parteneri, cu care colaborez	Nu
24	2024/12/02 9:45:50 p.m. EET	Cabinet/clinică veterinară pentru animalele de companie	24-30 ani	Urban	București	1-5 ani	Femeie	2	Nu	Nu	Da	Nu	Niciun caz	Abuz prin neglijență	Nu	Nu	3	Pentru a proteja animalul	Nu	5	Obezitatea	Da	Da	În general ii privesc ca pe niște parteneri, cu care colaborez	Nu
25	2024/12/02 9:45:53 p.m. EET	Cabinet/clinică veterinară pentru animalele de companie	30-40 ani	Urban	Alba	6-10 ani	Femeie	3	Nu	Da	Da	Da	Între 1-5 cazuri	Abuz fizic ( rezultat în urma violenței fizice, a loviturilor, utilizării de arme albe, spânzurării/ ștrangulării, arsuri, intoxicații, etc.)	Da	Da	2	Pentru a proteja animalul;Principii etice;Codul de conduită profesională	Da	3	Boli acute/dureroase lăsate fără asistență medicală	Da	Da	În general ii privesc ca pe niște parteneri, cu care colaborez	Da
26	2024/12/02 9:46:29 p.m. EET	Cabinet/clinică veterinară pentru animalele de companie	24-30 ani	Ambele	Buzău	1-5 ani	Femeie	5	Nu	Nu	Da	Nu	Între 1-5 cazuri	Abuz fizic ( rezultat în urma violenței fizice, a loviturilor, utilizării de arme albe, spânzurării/ ștrangulării, arsuri, intoxicații, etc.)	Nu	Da	3	Pentru a proteja animalul;Codul de conduită profesională;Din cauze legale	Nu	1	Boli acute/dureroase lăsate fără asistență medicală	Da	Da	Tind să fiu mai autoritar, să îmi impun punctul de vedere, fără să iau în calcul opțiunile lor	Da
27	2024/12/02 9:47:09 p.m. EET	Cabinet/clinică veterinară pentru animalele de companie	24-30 ani	Urban	București	1-5 ani	Femeie	1	Nu	Nu	Da	Nu	Niciun caz	Abandonarea și sau alungarea animalelor	Nu	Nu	1	Pentru a proteja animalul	Nu	3	Boli acute/dureroase lăsate fără asistență medicală	Da	Da	În general ii privesc ca pe niște parteneri, cu care colaborez	Da
28	2024/12/02 9:50:07 p.m. EET	Cabinet/clinică veterinară pentru animalele de companie	30-40 ani	Urban	Giurgiu	11-20 ani	Bărbat	1	Nu	Nu	Da	Da	Între 1-5 cazuri	Abuz prin neglijență	Nu	Nu	2	Pentru a proteja animalul;Principii etice;Codul de conduită profesională	Da	3	Cahexia	Da	Da	În general ii privesc ca pe niște parteneri, cu care colaborez	Nu
29	2024/12/02 9:50:54 p.m. EET	Cabinet/clinică veterinară pentru animalele de companie	40-50 ani	Ambele	București	21- 30 ani	Femeie	4	Da	Da	Da	Nu	5-10 cazuri	Neasigurarea condițiilor de bunăstare (adăpost neadecvat, lanț scurt (mai mic de 2 metri), padoc de mici dimensiuni, harnă și apă necorespunzătoare, etc.)	Nu	Nu	4	Pentru a proteja animalul	Da	4	Boli acute/dureroase lăsate fără asistență medicală	Da	Nu	În general ii privesc ca pe niște parteneri, cu care colaborez	Da
30	2024/12/02 9:53:27 p.m. EET	Cabinet/clinică veterinară pentru animalele de companie	24-30 ani	Urban	Mehedinți	1-5 ani	Femeie	4	Nu	Da	Da	Da	Între 1-5 cazuri	Despărțirea mamelor de pui înainte de împlinirea vârstei de 8 săptămâni	Nu	Da	4	Codul de conduită profesională	Nu	4	Cahexia	Da	Nu	În general ii privesc ca pe niște parteneri, cu care colaborez	Da
31	2024/12/02 9:57:35 p.m. EET	Cabinet/clinică veterinară pentru animale de companie și animale de rentă	40-50 ani	Ambele	Timiș	11-20 ani	Femeie	3	Nu	Nu	Da	Da	Niciun caz	Ultimile 3	Nu	Nu	3	Codul de conduită profesională	Nu	3	Toate	Nu îmi dau seama	Da	De cele mai multe ori tind să ma las condus de părerile și planurile lor	Nu	Baftă!
32	2024/12/02 10:00:38 p.m. EET	Cabinet/clinică veterinară pentru animalele de companie	40-50 ani	Urban	Constanța	11-20 ani	Bărbat	2	Nu	Nu	Da	Da	Între 1-5 cazuri	Abuz fizic ( rezultat în urma violenței fizice, a loviturilor, utilizării de arme albe, spânzurării/ ștrangulării, arsuri, intoxicații, etc.)	Nu	Nu	3	Pentru a proteja animalul;Pentru a proteja persoanele din familia respectivă;Principii etice;Codul de conduită profesională;Din cauze legale	Da	3	Bolile cronice netratate	Da	Da	În general ii privesc ca pe niște parteneri, cu care colaborez	Da
33	2024/12/02 10:00:51 p.m. EET	Cabinet/clinică veterinară pentru animale de companie și animale de rentă	30-40 ani	Ambele	Vâlcea	6-10 ani	Bărbat	5	Da	Da	Da	Nu	Niciun caz	Abuz fizic ( rezultat în urma violenței fizice, a loviturilor, utilizării de arme albe, spânzurării/ ștrangulării, arsuri, intoxicații, etc.)	Nu	Nu	5	Pentru a proteja animalul	Da	5	Bolile cronice netratate	Da	Nu	În general ii privesc ca pe niște parteneri, cu care colaborez	Da
34	2024/12/02 10:04:16 p.m. EET	Cabinet/clinică veterinară pentru animale de companie și animale de rentă	50-60 ani	Rural	Bacău	Peste 30 de ani	Bărbat	4	Nu	Nu	Da	Da	Între 1-5 cazuri	Abuz prin neglijență	Nu	Nu	3	Pentru a proteja animalul	Nu	3	Boli acute/dureroase lăsate fără asistență medicală	Da	Da	În general ii privesc ca pe niște parteneri, cu care colaborez	Nu
35	2024/12/02 10:04:26 p.m. EET	Circumscripție	24-30 ani	Rural	Galați	1-5 ani	Bărbat	2	Nu	Nu	Nu	Da	Între 1-5 cazuri	Abuz fizic ( rezultat în urma violenței fizice, a loviturilor, utilizării de arme albe, spânzurării/ ștrangulării, arsuri, intoxicații, etc.)	Nu	Nu	3	Pentru a proteja animalul;Principii etice;Codul de conduită profesională;Din cauze legale	Nu	2	Bolile cronice netratate	Da	Da	În general ii privesc ca pe niște parteneri, cu care colaborez	Da
36	2024/12/02 10:06:46 p.m. EET	Cabinet/clinică veterinară pentru animalele de companie	24-30 ani	Urban	București	1-5 ani	Femeie	3	Nu	Nu	Da	Da	Între 1-5 cazuri	Abuz prin neglijență	Nu	Nu	2	Pentru a proteja animalul;Principii etice;Codul de conduită profesională	Da	4	Bolile cronice netratate	Da	Da	Tind să fiu mai autoritar, să îmi impun punctul de vedere, fără să iau în calcul opțiunile lor	Da
37	2024/12/02 10:09:58 p.m. EET	Cabinet/clinică veterinară pentru animalele de companie	30-40 ani	Ambele	Dâmbovița	6-10 ani	Bărbat	5	Nu	Nu	Da	Da	10-20 cazuri	Neasigurarea condițiilor de bunăstare (adăpost neadecvat, lanț scurt (mai mic de 2 metri), padoc de mici dimensiuni, harnă și apă necorespunzătoare, etc.)	Nu	Da	2	Pentru a proteja animalul;Principii etice;Codul de conduită profesională	Da	2	Bolile cronice netratate	Da	Da	În general ii privesc ca pe niște parteneri, cu care colaborez	Da	Degeaba raportăm noi abuzurile , odată ce ne apucam sa le raportăm o sa se formeze un fenomen de feedback negativ în care proprietariilor le va fi frica sa vina cu animalul la doctor
38	2024/12/02 10:11:34 p.m. EET	Cabinet/clinică veterinară pentru animale de companie și animale de rentă	40-50 ani	Rural	Constanța	11-20 ani	Bărbat	3	Nu	Nu	Nu	Da	Între 1-5 cazuri	Neasigurarea condițiilor de bunăstare (adăpost neadecvat, lanț scurt (mai mic de 2 metri), padoc de mici dimensiuni, harnă și apă necorespunzătoare, etc.)	Nu	Nu	1	Pentru a proteja animalul	Nu	3	Boli acute/dureroase lăsate fără asistență medicală	Da	Da	În general ii privesc ca pe niște parteneri, cu care colaborez	Nu
39	2024/12/02 10:13:52 p.m. EET	Cabinet/clinică veterinară pentru animale de companie și animale de rentă	50-60 ani	Rural	Galați	21- 30 ani	Femeie	3	Nu	Nu	Da	Da	Între 1-5 cazuri	Abandonarea și sau alungarea animalelor	Nu	Nu	1	Pentru a proteja animalul	Da	3	Cahexia	Da	Nu	În general ii privesc ca pe niște parteneri, cu care colaborez	Nu
40	2024/12/02 10:15:03 p.m. EET	Spital veterinar dedicat animalelor de companie	24-30 ani	Urban	București	6-10 ani	Femeie	4	Nu	Da	Da	Da	Între 1-5 cazuri	Abuz prin neglijență	Da	Da	5	Pentru a proteja animalul;Principii etice;Codul de conduită profesională;Din cauze legale	Nu	5	Boli acute/dureroase lăsate fără asistență medicală	Da	Nu	În general ii privesc ca pe niște parteneri, cu care colaborez	Da
41	2024/12/02 10:15:50 p.m. EET	Cabinet/clinică veterinară pentru animale de companie și animale de rentă	40-50 ani	Rural	Neamț	21- 30 ani	Femeie	3	Nu	Nu	Nu	Da	Între 1-5 cazuri	Neasigurarea condițiilor de bunăstare (adăpost neadecvat, lanț scurt (mai mic de 2 metri), padoc de mici dimensiuni, harnă și apă necorespunzătoare, etc.)	Nu	Nu	1	Pentru a proteja animalul	Da	1	Cahexia	Da	Da	În general ii privesc ca pe niște parteneri, cu care colaborez	Nu
42	2024/12/02 10:15:57 p.m. EET	Cabinet/clinică veterinară pentru animalele de companie	30-40 ani	Ambele	Suceava	6-10 ani	Femeie	3	Nu	Nu	Da	Da	Între 1-5 cazuri	Abandonarea și sau alungarea animalelor	Nu	Nu	1	Pentru a proteja animalul;Principii etice	Da	3	Cahexia	Da	Da	În general ii privesc ca pe niște parteneri, cu care colaborez	Da	Ar trebui făcute instruiri la nivel de județ prin Colegiile Medicilor Veterinari! Ar trebui ca, Colegiile din țară să acorde timp și medicilor care au decis să își desfășoare activitatea pe animale de companie nu doar celor ce dețin cav-uri!
43	2024/12/02 10:21:48 p.m. EET	Cabinet/clinică veterinară pentru animalele de companie	30-40 ani	Urban	Iași	11-20 ani	Femeie	5	Nu	Nu	Da	Da	Peste 20 cazuri	Abuz prin neglijență	Nu	Nu	1	Pentru a proteja animalul	Da	5	Boli acute/dureroase lăsate fără asistență medicală	Da	Nu	În general ii privesc ca pe niște parteneri, cu care colaborez	Da
44	2024/12/02 10:23:39 p.m. EET	Cabinet/clinică veterinară pentru animalele de companie	24-30 ani	Urban	București	1-5 ani	Femeie	5	Nu	Nu	Da	Nu	Niciun caz	Abuz prin neglijență	Nu	Nu	3	Pentru a proteja animalul	Nu	5	Toate cele de mai sus	Da	Da	În general ii privesc ca pe niște parteneri, cu care colaborez	Nu
45	2024/12/02 10:28:10 p.m. EET	Cabinet/clinică veterinară pentru animalele de companie	30-40 ani	Urban	Argeș	6-10 ani	Femeie	2	Nu	Da	Da	Da	Niciun caz	Abuz prin neglijență	Da	Da	3	Pentru a proteja animalul;Principii etice;Codul de conduită profesională	Da	4	Cahexia	Da	Nu	În general ii privesc ca pe niște parteneri, cu care colaborez	Nu
46	2024/12/02 10:29:18 p.m. EET	Cabinet/clinică veterinară pentru animalele de companie	24-30 ani	Urban	București	1-5 ani	Femeie	2	Nu	Nu	Nu	Da	Niciun caz	Abuz fizic ( rezultat în urma violenței fizice, a loviturilor, utilizării de arme albe, spânzurării/ ștrangulării, arsuri, intoxicații, etc.)	Nu	Nu	1	Pentru a proteja animalul	Da	3	Boli acute/dureroase lăsate fără asistență medicală	Da	Nu	În general ii privesc ca pe niște parteneri, cu care colaborez	Da
47	2024/12/02 10:31:47 p.m. EET	Cabinet/clinică veterinară pentru animalele de companie	30-40 ani	Urban	București	6-10 ani	Bărbat	5	Da	Nu	Da	Da	Între 1-5 cazuri	Abuz fizic ( rezultat în urma violenței fizice, a loviturilor, utilizării de arme albe, spânzurării/ ștrangulării, arsuri, intoxicații, etc.)	Da	Da	5	Principii etice	Nu	5	Obezitatea	Da	Da	Tind să fiu mai autoritar, să îmi impun punctul de vedere, fără să iau în calcul opțiunile lor	Da	Din punctul meu de vedere orice caz de obezitate ar trebui să aprindă un semnal de alarmă pentru veterinarul curant și acesta să încerce cumva sa convingă proprietarul să nu-și mai procure/adopte alt animal. Felicitări și mult succes cu doctoratul la noi! 💪
48	2024/12/02 10:33:04 p.m. EET	Spital veterinar dedicat animalelor de companie	30-40 ani	Urban	București	6-10 ani	Femeie	3	Nu	Nu	Da	Da	Între 1-5 cazuri	Abuz prin neglijență	Nu	Nu	1	Pentru a proteja animalul	Da	3	Bolile cronice netratate	Da	Da	În general ii privesc ca pe niște parteneri, cu care colaborez	Da
49	2024/12/02 10:46:30 p.m. EET	Cabinet/clinică veterinară pentru animale de companie și animale de rentă	40-50 ani	Ambele	Vrancea	11-20 ani	Bărbat	3	Nu	Nu	Da	Da	Între 1-5 cazuri	Abuz prin neglijență	Da	Nu	3	Pentru a proteja animalul	Da	3	Bolile cronice netratate	Da	Da	În general ii privesc ca pe niște parteneri, cu care colaborez	Nu
50	2024/12/03 6:15:14 a.m. EET	Cabinet/clinică veterinară pentru animale de companie și animale de rentă	40-50 ani	Rural	Vâlcea	11-20 ani	Bărbat	3	Nu	Nu	Da	Da	Niciun caz	Abuz fizic ( rezultat în urma violenței fizice, a loviturilor, utilizării de arme albe, spânzurării/ ștrangulării, arsuri, intoxicații, etc.)	Nu	Nu	1	Din cauze legale	Da	1	Colecționarea de animale de companie	Da	Da	Tind să fiu mai autoritar, să îmi impun punctul de vedere, fără să iau în calcul opțiunile lor	Nu
51	2024/12/03 6:39:34 a.m. EET	Cabinet/clinică veterinară pentru animalele de companie	30-40 ani	Rural	Giurgiu	11-20 ani	Bărbat	2	Nu	Nu	Da	Nu	Între 1-5 cazuri	Abandonarea și sau alungarea animalelor	Nu	Nu	1	Din cauze legale	Nu	2	Bolile cronice netratate	Nu îmi dau seama	Da	În general ii privesc ca pe niște parteneri, cu care colaborez	Nu
52	2024/12/03 9:08:34 a.m. EET	Cabinet/clinică veterinară pentru animale de companie și animale de rentă	24-30 ani	Urban	Argeș	1-5 ani	Femeie	1	Nu	Nu	Nu	Da	Între 1-5 cazuri	Abandonarea și sau alungarea animalelor	Nu	Nu	1	Pentru a proteja animalul	Da	2	Boli acute/dureroase lăsate fără asistență medicală	Da	Nu	În general ii privesc ca pe niște parteneri, cu care colaborez	Da
53	2024/12/03 9:51:54 a.m. EET	Spital veterinar dedicat animalelor de companie	24-30 ani	Urban	București	1-5 ani	Bărbat	3	Da	Da	Nu	Nu	Niciun caz	Abuz prin neglijență	Nu	Nu	3	Principii etice	Da	3	Primele 4	Da	Da	În general ii privesc ca pe niște parteneri, cu care colaborez	Da
54	2024/12/03 9:53:46 a.m. EET	Cabinet/clinică veterinară pentru animalele de companie	30-40 ani	Urban	Neamț	6-10 ani	Femeie	5	Nu	Nu	Da	Da	5-10 cazuri	Neasigurarea condițiilor de bunăstare (adăpost neadecvat, lanț scurt (mai mic de 2 metri), padoc de mici dimensiuni, harnă și apă necorespunzătoare, etc.)	Da	Da	3	Pentru a proteja animalul;Pentru a proteja persoanele din familia respectivă;Principii etice	Nu	4	Toate de mai sus	Da	Da	În general ii privesc ca pe niște parteneri, cu care colaborez	Da
55	2024/12/03 11:26:04 a.m. EET	Spital veterinar dedicat animalelor de companie	30-40 ani	Urban	București	11-20 ani	Bărbat	2	Nu	Nu	Da	Da	Între 1-5 cazuri	Abuz prin neglijență	Da	Nu	2	Pentru a proteja animalul;Principii etice;Codul de conduită profesională	Da	5	Boli acute/dureroase lăsate fără asistență medicală	Da	Da	Tind să fiu mai autoritar, să îmi impun punctul de vedere, fără să iau în calcul opțiunile lor	Da
56	2024/12/03 1:16:58 p.m. EET	Cabinet/clinică veterinară pentru animale de companie și animale de rentă	50-60 ani	Rural	Buzău	Peste 30 de ani	Femeie	5	Nu	Nu	Da	Nu	Niciun caz	Neasigurarea condițiilor de bunăstare (adăpost neadecvat, lanț scurt (mai mic de 2 metri), padoc de mici dimensiuni, harnă și apă necorespunzătoare, etc.)	Nu	Nu	3	Codul de conduită profesională	Da	5	Boli acute/dureroase lăsate fără asistență medicală	Da	Da	În general ii privesc ca pe niște parteneri, cu care colaborez	Nu
57	2024/12/03 4:49:47 p.m. EET	Cabinet/clinică veterinară pentru animalele de companie	24-30 ani	Urban	București	1-5 ani	Femeie	3	Nu	Nu	Nu	Da	Între 1-5 cazuri	Despărțirea mamelor de pui înainte de împlinirea vârstei de 8 săptămâni	Nu	Nu	3	Pentru a proteja animalul	Da	3	Colecționarea de animale de companie	Nu îmi dau seama		În general ii privesc ca pe niște parteneri, cu care colaborez	Da
58	2024/12/03 4:58:27 p.m. EET	Medic veterinar în cadrul Biroului pentru Protecția Animalelor	30-40 ani	Ambele	Satu Mare	1-5 ani	Femeie	5	Da	Da	Da	Da	10-20 cazuri	Neasigurarea condițiilor de bunăstare (adăpost neadecvat, lanț scurt (mai mic de 2 metri), padoc de mici dimensiuni, harnă și apă necorespunzătoare, etc.)	Da	Da	5	Pentru a proteja animalul;Pentru a proteja persoanele din familia respectivă;Principii etice;Codul de conduită profesională;Din cauze legale	Nu	5	Boli acute/dureroase lăsate fără asistență medicală	Da	Da	Tind să fiu mai autoritar, să îmi impun punctul de vedere, fără să iau în calcul opțiunile lor	Nu	Biroul pentru Protecția Animalelor este structura din cadrul Inspectoratului de poliție care desfasoara activități potrivit legilor speciale privind protecția animalelor. Lg205/2004, OUG 155/2001, OUG 55/2002, HG 984/2005. Totodată, se ocupă de prevenirea faptelor de natură penală și contravențională și luarea măsurilor legale ce se impun . În cadrul biroului există încadrați medici veterinari ca…
59	2024/12/03 5:34:36 p.m. EET	Spital veterinar dedicat animalelor de companie	24-30 ani	Urban	București	6-10 ani	Femeie	4	Nu	Da	Da	Da	Între 1-5 cazuri	Abandonarea și sau alungarea animalelor	Da	Nu	1	Pentru a proteja animalul;Codul de conduită profesională;Din cauze legale	Da	4	Boli acute/dureroase lăsate fără asistență medicală	Da	Da	În general ii privesc ca pe niște parteneri, cu care colaborez	Da
60	2024/12/03 5:41:42 p.m. EET	Cabinet/clinică veterinară pentru animalele de companie	24-30 ani	Urban	București	1-5 ani	Femeie	4	Nu	Nu	Da	Da	Niciun caz	Abuz prin neglijență	Nu	Nu	4	Pentru a proteja animalul	Da	4	Boli acute/dureroase lăsate fără asistență medicală	Da	Da	În general ii privesc ca pe niște parteneri, cu care colaborez	Da
61	2024/12/03 6:07:26 p.m. EET	Cabinet/clinică veterinară pentru animalele de companie	24-30 ani	Urban	București	1-5 ani	Femeie	3	Nu	Da	Da	Da	Între 1-5 cazuri	Abandonarea și sau alungarea animalelor	Nu	Nu	4	Pentru a proteja animalul	Da	4	Boli acute/dureroase lăsate fără asistență medicală	Da	Da	În general ii privesc ca pe niște parteneri, cu care colaborez	Nu
62	2024/12/03 6:39:51 p.m. EET	Spital veterinar dedicat animalelor de companie	24-30 ani	Urban	București	1-5 ani	Femeie	3	Nu	Da	Da	Da	Niciun caz	Neasigurarea condițiilor de bunăstare (adăpost neadecvat, lanț scurt (mai mic de 2 metri), padoc de mici dimensiuni, harnă și apă necorespunzătoare, etc.)	Da	Da	2	Pentru a proteja animalul;Pentru a proteja persoanele din familia respectivă	Da	3	Toate cele mentionate	Da	Da	În general ii privesc ca pe niște parteneri, cu care colaborez	Da	Este nevoie de educarea proprietarilor și mult mai multă vigilenta din partea autorităților.
63	2024/12/03 6:53:55 p.m. EET	Cabinet/clinică veterinară pentru animale de companie și animale de rentă	30-40 ani	Urban	Constanța	11-20 ani	Femeie	2	Nu	Nu	Nu	Da	5-10 cazuri	Abuz prin neglijență	Nu	Nu	1	Pentru a proteja animalul	Da	2	Colecționarea de animale de companie	Da	Da	În general ii privesc ca pe niște parteneri, cu care colaborez	Nu
64	2024/12/03 7:32:37 p.m. EET	Direcția Sanitar Veterinara	24-30 ani	Urban	Vâlcea	1-5 ani	Femeie	4	Nu	Nu	Da	Nu	Niciun caz	Abuz prin organizarea de lupte între animale	Nu	Nu	2	Pentru a proteja animalul;Pentru a proteja persoanele din familia respectivă;Principii etice;Codul de conduită profesională;Din cauze legale	Nu	3	Boli acute/dureroase lăsate fără asistență medicală	Da	Nu	De cele mai multe ori tind să ma las condus de părerile și planurile lor	Nu
65	2024/12/04 3:50:53 p.m. EET	Cabinet/clinică veterinară pentru animalele de companie	24-30 ani	Rural	Constanța	6-10 ani	Femeie	4	Nu	Da	Da	Da	10-20 cazuri	Neasigurarea condițiilor de bunăstare (adăpost neadecvat, lanț scurt (mai mic de 2 metri), padoc de mici dimensiuni, harnă și apă necorespunzătoare, etc.)	Da	Nu	2	Pentru a proteja animalul;Principii etice;Codul de conduită profesională;Politica angajatorului;Din cauze legale	Nu	5	Toate cele de mai sus	Da	Da	În general ii privesc ca pe niște parteneri, cu care colaborez	Da	Este un subict, desi mai prezent in spatiul public decat in trecut, inca mult prea putin abordat si reglementat. Multumesc pentru interesul fata de acest subiect si faptul ca se indica necesitatea unui training specific unor astfel de cazuri si procedurile care este necesar sa fie urmate in astfel de situatii.
66	2024/12/05 8:52:29 a.m. EET	Cabinet/clinică veterinară pentru animale de companie și animale de rentă	24-30 ani	Urban	Ilfov	1-5 ani	Femeie	3	Nu	Nu	Da	Da	5-10 cazuri	Neasigurarea condițiilor de bunăstare (adăpost neadecvat, lanț scurt (mai mic de 2 metri), padoc de mici dimensiuni, harnă și apă necorespunzătoare, etc.)	Nu	Nu	1	Codul de conduită profesională	Nu	1	Cahexia	Da	Da	În general ii privesc ca pe niște parteneri, cu care colaborez	Da
67	2024/12/05 8:57:03 a.m. EET	Spital veterinar dedicat animalelor de companie	24-30 ani	Urban	București	1-5 ani	Femeie	3	Nu	Da	Da	Da	Între 1-5 cazuri	Abuz prin neglijență	Da	Nu	2	Pentru a proteja animalul	Nu	3	Bolile cronice netratate	Da	Da	În general ii privesc ca pe niște parteneri, cu care colaborez	Da
68	2024/12/05 8:58:43 a.m. EET	Spital veterinar dedicat animalelor de companie	30-40 ani	Urban	București	Peste 30 de ani	Femeie	3	Nu	Nu	Da	Da	Între 1-5 cazuri	Neasigurarea condițiilor de bunăstare (adăpost neadecvat, lanț scurt (mai mic de 2 metri), padoc de mici dimensiuni, harnă și apă necorespunzătoare, etc.)	Da	Nu	1	Pentru a proteja animalul	Depinde de caz. Daca e abuz prin inconstienta.	3	2,3 si 4	Da	Da	În general ii privesc ca pe niște parteneri, cu care colaborez	Da
69	2024/12/05 8:58:51 a.m. EET	Cabinet/clinică veterinară pentru animalele de companie	40-50 ani	Urban	București	21- 30 ani	Bărbat	5	Nu	Nu	Da	Nu	Niciun caz	Neasigurarea condițiilor de bunăstare (adăpost neadecvat, lanț scurt (mai mic de 2 metri), padoc de mici dimensiuni, harnă și apă necorespunzătoare, etc.)	Nu	Nu	5	Codul de conduită profesională	Da	5	Bolile cronice netratate	Da	Nu	În general ii privesc ca pe niște parteneri, cu care colaborez	Da
70	2024/12/05 9:07:31 a.m. EET	Cabinet/clinică veterinară pentru animalele de companie	40-50 ani	Urban	București	21- 30 ani	Bărbat	3	Nu	Nu	Da	Nu	Niciun caz	Abuz fizic ( rezultat în urma violenței fizice, a loviturilor, utilizării de arme albe, spânzurării/ ștrangulării, arsuri, intoxicații, etc.)	Nu	Nu	3	Pentru a proteja animalul	Da	3	Boli acute/dureroase lăsate fără asistență medicală	Da	Nu	În general ii privesc ca pe niște parteneri, cu care colaborez	Da
71	2024/12/05 9:26:33 a.m. EET	Cabinet/clinică veterinară pentru animalele de companie	30-40 ani	Urban	București	6-10 ani	Bărbat	3	Nu	Nu	Nu	Da	Niciun caz	Despărțirea mamelor de pui înainte de împlinirea vârstei de 8 săptămâni	Nu	Nu	1	Pentru a proteja animalul;Codul de conduită profesională	Nu	3	Bolile cronice netratate	Da	Da	Tind să fiu mai autoritar, să îmi impun punctul de vedere, fără să iau în calcul opțiunile lor	Da
72	2024/12/05 11:24:55 a.m. EET	Spital veterinar dedicat animalelor de companie	24-30 ani	Urban	București	1-5 ani	Femeie	3	Nu	Da	Da	Da	Între 1-5 cazuri	Abuz fizic ( rezultat în urma violenței fizice, a loviturilor, utilizării de arme albe, spânzurării/ ștrangulării, arsuri, intoxicații, etc.)	Nu	Nu	1	Pentru a proteja animalul	Nu	5	Colecționarea de animale de companie	Da	Da	În general ii privesc ca pe niște parteneri, cu care colaborez	Da
73	2024/12/05 11:35:48 a.m. EET	Spital veterinar dedicat animalelor de companie	24-30 ani	Urban	București	1-5 ani	Femeie	3	Nu	Nu	Da	Da	Între 1-5 cazuri	Abuz fizic ( rezultat în urma violenței fizice, a loviturilor, utilizării de arme albe, spânzurării/ ștrangulării, arsuri, intoxicații, etc.)	Nu	Nu	2	Pentru a proteja animalul	Nu	4	Obezitatea	Da	Da	Tind să fiu mai autoritar, să îmi impun punctul de vedere, fără să iau în calcul opțiunile lor	Da
74	2024/12/05 11:39:37 a.m. EET	Spital veterinar dedicat animalelor de companie	30-40 ani	Urban	București	1-5 ani	Femeie	5	Da	Da	Da	Da	Între 1-5 cazuri	Abuz fizic ( rezultat în urma violenței fizice, a loviturilor, utilizării de arme albe, spânzurării/ ștrangulării, arsuri, intoxicații, etc.)	Da	Da	3	Pentru a proteja animalul	Da	3	Obezitatea	Da	Da	În general ii privesc ca pe niște parteneri, cu care colaborez	Da
75	2024/12/05 12:20:14 p.m. EET	Cabinet/clinică veterinară pentru animalele de companie	40-50 ani	Urban	București	11-20 ani	Femeie	2	Nu	Nu	Da	Da	Niciun caz	Abuz prin neglijență	Nu	Nu	3	Pentru a proteja animalul	Da	3	Cahexia	Da	Da	În general ii privesc ca pe niște parteneri, cu care colaborez	Nu
76	2024/12/06 7:40:39 a.m. EET	Spital veterinar dedicat animalelor de companie	30-40 ani	Urban	București	6-10 ani	Femeie	2	Nu	Nu	Nu	Da	5-10 cazuri	Abuz fizic ( rezultat în urma violenței fizice, a loviturilor, utilizării de arme albe, spânzurării/ ștrangulării, arsuri, intoxicații, etc.)	Nu	Nu	1	Pentru a proteja animalul;Principii etice;Codul de conduită profesională	Nu	2	Toate cele de mai sus	Da	Da	În general ii privesc ca pe niște parteneri, cu care colaborez	Da
77	2024/12/07 4:04:08 p.m. EET	Cabinet/clinică veterinară pentru animale de companie și animale de rentă	24-30 ani	Rural	Timiș	1-5 ani	Bărbat	4	Da	Da	Da	Nu	Niciun caz	Abandonarea și sau alungarea animalelor	Da	Nu	1	Pentru a proteja animalul;Principii etice;Codul de conduită profesională	Da	4	Boli acute/dureroase lăsate fără asistență medicală	Da	Da	În general ii privesc ca pe niște parteneri, cu care colaborez	Da	O conferință online pe acest subiect ar fi bine primită, din punctul meu de vedere ca tânăr doctor. Abuzul de orice fel și indiferent de animal(fermă sau companie).
78	2024/12/07 4:17:37 p.m. EET	Cabinet/clinică veterinară pentru animalele de companie	Peste 60 de ani	Urban	București	Peste 30 de ani	Bărbat	2	Nu	Nu	Da	Da	Niciun caz	Neasigurarea condițiilor de bunăstare (adăpost neadecvat, lanț scurt (mai mic de 2 metri), padoc de mici dimensiuni, harnă și apă necorespunzătoare, etc.)	Nu	Nu	1	Pentru a proteja animalul	Da	3	Bolile cronice netratate	Da	Da	În general ii privesc ca pe niște parteneri, cu care colaborez	Nu	Ar fi fost bine ca, la unele întrebări, să existe posibilitatea unui răspuns multiplu.
79	2024/12/07 6:12:40 p.m. EET	Cabinet/clinică veterinară pentru animalele de companie	24-30 ani	Ambele	Timiș	1-5 ani	Femeie	2	Nu	Nu	Nu	Nu	Niciun caz	Abuz prin neglijență	Nu	Nu	1	Pentru a proteja animalul	Nu	3	Boli acute/dureroase lăsate fără asistență medicală	Da	Da	În general ii privesc ca pe niște parteneri, cu care colaborez	Da
80	2024/12/08 5:56:54 p.m. EET	Cabinet/clinică veterinară pentru animalele de companie	24-30 ani	Urban	Vâlcea	1-5 ani	Femeie	3	Nu	Nu	Da	Da	Între 1-5 cazuri	Neasigurarea condițiilor de bunăstare (adăpost neadecvat, lanț scurt (mai mic de 2 metri), padoc de mici dimensiuni, harnă și apă necorespunzătoare, etc.)	Nu	Nu	1	Pentru a proteja animalul	Da	3	Boli acute/dureroase lăsate fără asistență medicală	Da	Da	În general ii privesc ca pe niște parteneri, cu care colaborez	Nu
81	2024/12/08 10:41:53 p.m. EET	Cabinet/clinică veterinară pentru animalele de companie	50-60 ani	Urban	Argeș	21- 30 ani	Femeie	4	Nu	Nu	Da	Da	Între 1-5 cazuri	Neasigurarea condițiilor de bunăstare (adăpost neadecvat, lanț scurt (mai mic de 2 metri), padoc de mici dimensiuni, harnă și apă necorespunzătoare, etc.)	Da	Nu	4	Principii etice;Din cauze legale	Da	3	Le-as include pe toate	Da	Da	În general ii privesc ca pe niște parteneri, cu care colaborez	Da
82	2024/12/09 9:20:03 p.m. EET	Cabinet/clinică veterinară pentru animale de companie și animale de rentă	30-40 ani	Urban	Suceava	6-10 ani	Femeie	3	Nu	Nu	Da	Da	Niciun caz	Neasigurarea condițiilor de bunăstare (adăpost neadecvat, lanț scurt (mai mic de 2 metri), padoc de mici dimensiuni, harnă și apă necorespunzătoare, etc.)	Da	Nu	1	Pentru a proteja animalul;Codul de conduită profesională	Depinde de fiecare caz în parte	2	Toate!	Da	Da	În general ii privesc ca pe niște parteneri, cu care colaborez	Da
83	2024/12/11 11:35:25 a.m. EET	Spital veterinar dedicat animalelor de companie	24-30 ani	Urban	București	1-5 ani	Femeie	5	Nu	Da	Da	Da	Între 1-5 cazuri	Neasigurarea condițiilor de bunăstare (adăpost neadecvat, lanț scurt (mai mic de 2 metri), padoc de mici dimensiuni, harnă și apă necorespunzătoare, etc.)	Da	Da	3	Pentru a proteja animalul;Principii etice;Codul de conduită profesională	Da	4	Cahexia	Da	Da	În general ii privesc ca pe niște parteneri, cu care colaborez	Da
84	2024/12/11 1:44:24 p.m. EET	Cabinet/clinică veterinară pentru animalele de companie	30-40 ani	Urban	Argeș	6-10 ani	Femeie	5	Nu	Da	Da	Da	Între 1-5 cazuri	Neasigurarea condițiilor de bunăstare (adăpost neadecvat, lanț scurt (mai mic de 2 metri), padoc de mici dimensiuni, harnă și apă necorespunzătoare, etc.)	Da	Da	3	Pentru a proteja animalul;Principii etice;Codul de conduită profesională;Din cauze legale	Nu	4	Toate cele menționate mai sus	Da	Nu	În general ii privesc ca pe niște parteneri, cu care colaborez	Nu
85	2024/12/12 11:08:15 a.m. EET	Cabinet/clinică veterinară pentru animalele de companie	30-40 ani	Rural	Ilfov	11-20 ani	Femeie	4	Nu	Da	Da	Da	Între 1-5 cazuri	Abandonarea și sau alungarea animalelor	Da	Nu	3	Pentru a proteja animalul;Principii etice;Codul de conduită profesională;Din cauze legale	Da	4	Cahexia	Da	Da	În general ii privesc ca pe niște parteneri, cu care colaborez	Da
86	2024/12/12 11:39:39 p.m. EET	Cabinet/clinică veterinară pentru animalele de companie	24-30 ani	Urban	București	6-10 ani	Femeie	5	Nu	Nu	Da	Da	Între 1-5 cazuri	Abuz prin neglijență	Nu	Nu	4	Pentru a proteja animalul;Pentru a proteja persoanele din familia respectivă;Principii etice;Codul de conduită profesională;Politica angajatorului;Din cauze legale	Da	5	Cahexia	Da	Da	În general ii privesc ca pe niște parteneri, cu care colaborez	Da
87	2024/12/13 9:10:03 a.m. EET	Cabinet/clinică veterinară pentru animalele de companie	30-40 ani	Urban	București	6-10 ani	Femeie	1	Nu	Nu	Da	Da	Între 1-5 cazuri	Abuz prin neglijență	Nu	Nu	1	Pentru a proteja animalul	Da	1	Bolile cronice netratate	Da	Da	În general ii privesc ca pe niște parteneri, cu care colaborez	Nu
88	2024/12/13 2:40:52 p.m. EET	Cabinet/clinică veterinară pentru animalele de companie	30-40 ani	Urban	Teleorman	6-10 ani	Bărbat	5	Da	Da	Da	Da	Niciun caz	Abuz fizic ( rezultat în urma violenței fizice, a loviturilor, utilizării de arme albe, spânzurării/ ștrangulării, arsuri, intoxicații, etc.)	Da	Da	5	Pentru a proteja animalul	Da	5	Cahexia	Da	Da	În general ii privesc ca pe niște parteneri, cu care colaborez	Da
89	2024/12/14 4:35:51 p.m. EET	Cabinet/clinică veterinară pentru animalele de companie	30-40 ani	Urban	București	6-10 ani	Femeie	4	Nu	Da	Da	Nu	Niciun caz	Abuz fizic ( rezultat în urma violenței fizice, a loviturilor, utilizării de arme albe, spânzurării/ ștrangulării, arsuri, intoxicații, etc.)	Nu	Nu	2	Pentru a proteja animalul;Codul de conduită profesională	Da	4	Boli acute/dureroase lăsate fără asistență medicală	Da	Nu	În general ii privesc ca pe niște parteneri, cu care colaborez	Da
90	2024/12/16 12:54:14 a.m. EET	Cabinet/clinică veterinară pentru animale de companie și animale de rentă	24-30 ani	Urban	Maramureș	1-5 ani	Femeie	3	Nu	Nu	Da	Nu	Niciun caz	Abandonarea și sau alungarea animalelor	Nu	Nu	2	Pentru a proteja animalul	Da	3	Boli acute/dureroase lăsate fără asistență medicală	Da	Da	În general ii privesc ca pe niște parteneri, cu care colaborez	Nu
91	2024/12/17 2:19:01 p.m. EET	Cabinet/clinică veterinară pentru animalele de companie	24-30 ani	Urban	București	1-5 ani	Femeie	3	Nu	Nu	Da	Da	Între 1-5 cazuri	Abuz prin neglijență	Nu	Nu	1	Pentru a proteja animalul;Principii etice;Codul de conduită profesională	Nu	3	1, 2, 3, 4	Da	Da	În general ii privesc ca pe niște parteneri, cu care colaborez	Da
92	2024/12/17 5:57:05 p.m. EET	Cabinet/clinică veterinară pentru animalele de companie	24-30 ani	Urban	București	1-5 ani	Femeie	3	Nu	Nu	Nu	Da	5-10 cazuri	Neasigurarea condițiilor de bunăstare (adăpost neadecvat, lanț scurt (mai mic de 2 metri), padoc de mici dimensiuni, harnă și apă necorespunzătoare, etc.)	Da	Nu	4	Pentru a proteja animalul	Da	3	Boli acute/dureroase lăsate fără asistență medicală	Da	Da	De cele mai multe ori tind să ma las condus de părerile și planurile lor	Da
93	2024/12/17 6:04:47 p.m. EET	Cabinet/clinică veterinară pentru animale de companie și animale de rentă	40-50 ani	Rural	Tulcea	11-20 ani	Femeie	5	Nu	Nu	Da	Da	10-20 cazuri	Neasigurarea condițiilor de bunăstare (adăpost neadecvat, lanț scurt (mai mic de 2 metri), padoc de mici dimensiuni, harnă și apă necorespunzătoare, etc.)	Da	Da	3	Pentru a proteja animalul	Nu	5	Colecționarea de animale de companie	Da	Nu	Tind să fiu mai autoritar, să îmi impun punctul de vedere, fără să iau în calcul opțiunile lor	Nu
94	2024/12/17 7:37:31 p.m. EET	Domeniu academic-activitate de laborator anatomie patologica	30-40 ani	Urban	București	11-20 ani	Femeie	3	Nu	Nu	Da	Da	Între 1-5 cazuri	Abuz prin neglijență	Nu	Nu	2	Pentru a proteja animalul	Nu	3	Bolile cronice netratate	Nu îmi dau seama	Da	În general ii privesc ca pe niște parteneri, cu care colaborez	Nu știu
95	2024/12/17 7:43:01 p.m. EET	Cabinet/clinică veterinară pentru animalele de companie	30-40 ani	Urban	București	6-10 ani	Bărbat	2	Nu	Nu	Da	Nu	Niciun caz	Despărțirea mamelor de pui înainte de împlinirea vârstei de 8 săptămâni	Nu	Nu	2	Pentru a proteja animalul;Principii etice	Da	3	Boli acute/dureroase lăsate fără asistență medicală	Nu	Da	În general ii privesc ca pe niște parteneri, cu care colaborez	Nu
96	2024/12/17 8:20:53 p.m. EET	Distributie produse veterinare	24-30 ani	Urban	București	1-5 ani	Bărbat	4	Nu	Nu	Da	Nu	Niciun caz	Neasigurarea condițiilor de bunăstare (adăpost neadecvat, lanț scurt (mai mic de 2 metri), padoc de mici dimensiuni, harnă și apă necorespunzătoare, etc.)	Nu	Nu	1	Pentru a proteja animalul	Nu	2	Colecționarea de animale de companie	Da	Nu	În general ii privesc ca pe niște parteneri, cu care colaborez	Da
97	2024/12/17 8:57:14 p.m. EET	Cabinet/clinică veterinară pentru animalele de companie	24-30 ani	Urban	București	1-5 ani	Femeie	3	Nu	Nu	Da	Da	5-10 cazuri	Abuz fizic ( rezultat în urma violenței fizice, a loviturilor, utilizării de arme albe, spânzurării/ ștrangulării, arsuri, intoxicații, etc.)	Nu	Da	2	Pentru a proteja animalul;Principii etice;Codul de conduită profesională;Din cauze legale	Da	4	Boli acute/dureroase lăsate fără asistență medicală	Da	Da	În general ii privesc ca pe niște parteneri, cu care colaborez	Da
98	2024/12/17 9:02:15 p.m. EET	Cabinet/clinică veterinară pentru animalele de companie	24-30 ani	Urban	București	1-5 ani	Femeie	3	Nu	Nu	Nu	Da	10-20 cazuri	Abuz fizic ( rezultat în urma violenței fizice, a loviturilor, utilizării de arme albe, spânzurării/ ștrangulării, arsuri, intoxicații, etc.)	Da	Nu	3	Pentru a proteja animalul;Principii etice;Codul de conduită profesională	Nu	3	Boli acute/dureroase lăsate fără asistență medicală	Da	Da	În general ii privesc ca pe niște parteneri, cu care colaborez	Nu
99	2024/12/17 9:04:32 p.m. EET	Cabinet/clinică veterinară pentru animalele de companie	24-30 ani	Urban	Argeș	1-5 ani	Femeie	3	Nu	Nu	Da	Da	Între 1-5 cazuri	Neasigurarea condițiilor de bunăstare (adăpost neadecvat, lanț scurt (mai mic de 2 metri), padoc de mici dimensiuni, harnă și apă necorespunzătoare, etc.)	Nu	Nu	1	Pentru a proteja animalul;Principii etice;Codul de conduită profesională;Din cauze legale	Nu	2	Boli acute/dureroase lăsate fără asistență medicală	Nu îmi dau seama	Da	În general ii privesc ca pe niște parteneri, cu care colaborez	Nu
100	2024/12/17 9:29:20 p.m. EET	Cabinet/clinică veterinară pentru animalele de companie	24-30 ani	Urban	București	1-5 ani	Femeie	2	Nu	Nu	Da	Da	Între 1-5 cazuri	Abuz prin neglijență	Nu	Nu	2	Pentru a proteja animalul;Principii etice	Nu	3	Colecționarea de animale de companie	Da	Da	În general ii privesc ca pe niște parteneri, cu care colaborez	Nu
101	2024/12/18 12:01:37 a.m. EET	Cabinet/clinică veterinară pentru animalele de companie	24-30 ani	Urban	București	1-5 ani	Femeie	3	Nu	Nu	Da	Da	5-10 cazuri	Abuz prin neglijență	Nu	Da	4	Pentru a proteja animalul	Nu	4	Toate variantele mentionate	Da	Da	În general ii privesc ca pe niște parteneri, cu care colaborez	Da	Am fost de mai multe ori in situatia de a vrea sa raportez un abuz si nu am fost lasata de patronii cabinetelor.
102	2024/12/18 7:26:57 a.m. EET	Spital veterinar dedicat animalelor de companie	40-50 ani	Rural	București	11-20 ani	Bărbat	4	Nu	Nu	Da	Nu	5-10 cazuri	Abuz prin neglijență	Da	Da	4	Pentru a proteja animalul;Principii etice;Codul de conduită profesională;Din cauze legale	Da	4	Toate	Da	Da	În general ii privesc ca pe niște parteneri, cu care colaborez	Da	Este un subiect care merita dezbatut
103	2024/12/18 8:06:33 a.m. EET	Cabinet/clinică veterinară pentru animalele de companie	30-40 ani	Urban	Prahova	11-20 ani	Bărbat	2	Nu	Nu	Da	Da	Între 1-5 cazuri	Abandonarea și sau alungarea animalelor	Da	Da	2	Pentru a proteja animalul	Da	2	Bolile cronice netratate	Da	Da	În general ii privesc ca pe niște parteneri, cu care colaborez	Nu
104	2024/12/18 8:16:54 a.m. EET	Cabinet/clinică veterinară pentru animalele de companie	24-30 ani	Urban	București	1-5 ani	Femeie	3	Nu	Nu	Da	Nu	Niciun caz	Abandonarea și sau alungarea animalelor	Nu	Nu	1	Pentru a proteja animalul;Principii etice	Nu	3	Cahexia	Da	Da	În general ii privesc ca pe niște parteneri, cu care colaborez	Nu
105	2024/12/18 8:42:15 a.m. EET	Cabinet/clinică veterinară pentru animalele de companie	40-50 ani	Urban	București	11-20 ani	Femeie	4	Nu	Nu	Da	Nu	Niciun caz	Abandonarea și sau alungarea animalelor	Nu	Nu	1	Pentru a proteja animalul	Da	3	Boli acute/dureroase lăsate fără asistență medicală	Da	Da	Tind să fiu mai autoritar, să îmi impun punctul de vedere, fără să iau în calcul opțiunile lor	Nu
106	2024/12/18 8:48:21 a.m. EET	Cabinet/clinică veterinară pentru animalele de companie	30-40 ani	Urban	Gorj	6-10 ani	Bărbat	3	Nu	Nu	Da	Da	5-10 cazuri	Abuz fizic ( rezultat în urma violenței fizice, a loviturilor, utilizării de arme albe, spânzurării/ ștrangulării, arsuri, intoxicații, etc.)	Nu	Nu	3	Pentru a proteja animalul	Nu	3	Boli acute/dureroase lăsate fără asistență medicală	Nu îmi dau seama	Da	În general ii privesc ca pe niște parteneri, cu care colaborez	Da
107	2024/12/18 8:50:16 a.m. EET	Cabinet/clinică veterinară pentru animalele de companie	24-30 ani	Urban	București	1-5 ani	Bărbat	5	Nu	Nu	Da	Da	Peste 20 cazuri	Neasigurarea condițiilor de bunăstare (adăpost neadecvat, lanț scurt (mai mic de 2 metri), padoc de mici dimensiuni, harnă și apă necorespunzătoare, etc.)	Da	Da	3	Pentru a proteja animalul;Pentru a proteja persoanele din familia respectivă;Principii etice;Codul de conduită profesională;Politica angajatorului;Din cauze legale	Da	3	Boli acute/dureroase lăsate fără asistență medicală	Da	Da	În general ii privesc ca pe niște parteneri, cu care colaborez	Da
108	2024/12/18 8:53:41 a.m. EET	Spital veterinar dedicat animalelor de companie	30-40 ani	Urban	Iași	1-5 ani	Femeie	2	Nu	Nu	Da	Da	Între 1-5 cazuri	Neasigurarea condițiilor de bunăstare (adăpost neadecvat, lanț scurt (mai mic de 2 metri), padoc de mici dimensiuni, harnă și apă necorespunzătoare, etc.)	Da	Nu	3	Pentru a proteja animalul	Nu	2	Boli acute/dureroase lăsate fără asistență medicală	Nu	Da	În general ii privesc ca pe niște parteneri, cu care colaborez	Da
109	2024/12/18 9:23:07 a.m. EET	Cabinet/clinică veterinară pentru animalele de companie	24-30 ani	Ambele	Dâmbovița	1-5 ani	Bărbat	2	Nu	Nu	Da	Da	5-10 cazuri	Abuz prin neglijență	Nu	Nu	1	Pentru a proteja animalul;Pentru a proteja persoanele din familia respectivă;Principii etice;Codul de conduită profesională	Da	4	Toate cele de mai sus	Da	Da	În general ii privesc ca pe niște parteneri, cu care colaborez	Da
110	2024/12/18 9:27:24 a.m. EET	Cabinet/clinică veterinară pentru animalele de companie	24-30 ani	Urban	București	6-10 ani	Femeie	3	Nu	Nu	Da	Da	Între 1-5 cazuri	Abuz prin neglijență	Da	Nu	2	Pentru a proteja animalul	Da	5	Bolile cronice netratate	Da	Da	În general ii privesc ca pe niște parteneri, cu care colaborez	Da
111	2024/12/18 9:32:42 a.m. EET	Spital veterinar dedicat animalelor de companie	24-30 ani	Urban	Iași	1-5 ani	Femeie	1	Nu	Nu	Da	Nu	Niciun caz	Neasigurarea condițiilor de bunăstare (adăpost neadecvat, lanț scurt (mai mic de 2 metri), padoc de mici dimensiuni, harnă și apă necorespunzătoare, etc.)	Nu	Nu	1	Pentru a proteja animalul	Nu	2	Cahexia	Nu	Da	De cele mai multe ori tind să ma las condus de părerile și planurile lor	Da
112	2024/12/18 9:42:17 a.m. EET	Spital veterinar dedicat animalelor de companie	24-30 ani	Urban	București	1-5 ani	Femeie	2	Nu	Nu	Da	Da	Între 1-5 cazuri	Abuz prin neglijență	Nu	Nu	2	Pentru a proteja animalul	Nu	3	Bolile cronice netratate	Da	Da	În general ii privesc ca pe niște parteneri, cu care colaborez	Da
113	2024/12/18 9:53:42 a.m. EET	Cabinet/clinică veterinară pentru animalele de companie	24-30 ani	Urban	București	1-5 ani	Femeie	2	Nu	Nu	Nu	Da	Între 1-5 cazuri	Abuz prin neglijență	Nu	Nu	1	Pentru a proteja animalul;Principii etice;Codul de conduită profesională	Nu	3	Bolile cronice netratate	Da	Da	În general ii privesc ca pe niște parteneri, cu care colaborez	Da
114	2024/12/18 10:12:05 a.m. EET	Cabinet/clinică veterinară pentru animalele de companie	30-40 ani	Urban	Prahova	6-10 ani	Femeie	3	Nu	Nu	Da	Da	Între 1-5 cazuri	Abuz prin neglijență	Nu	Nu	1	Pentru a proteja animalul	Da	3	Boli acute/dureroase lăsate fără asistență medicală	Da	Da	Tind să fiu mai autoritar, să îmi impun punctul de vedere, fără să iau în calcul opțiunile lor	Nu
115	2024/12/18 10:38:24 a.m. EET	Cabinet/clinică veterinară pentru animalele de companie	30-40 ani	Urban	București	6-10 ani	Bărbat	3	Nu	Nu	Da	Da	5-10 cazuri	Abuz prin neglijență	Nu	Nu	2	Pentru a proteja animalul	Nu stiu	3	Boli acute/dureroase lăsate fără asistență medicală	Da	Da	De cele mai multe ori tind să ma las condus de părerile și planurile lor	Nu știu	Buna ziua, Sunt foarte multi proprietari de animale.. unul sau mai multe, care tot iau de pe strazi, le aduc acasa, si constata ca nu isi permit minimum de atentie asupra sanatatii(vaccinare si deparazitare). Ii hranesc cu ce pot. Din anumite puncte de vedere, ii inteleg. Decat pe strada cu burta goala, mai bine in curte cu burta plina.. Daca se imbolnavesc… Dumnezeu cu mila..
116	2024/12/18 11:51:46 a.m. EET	Cabinet/clinică veterinară pentru animalele de companie	30-40 ani	Urban	Dolj	6-10 ani	Femeie	2	Nu	Nu	Nu	Da	Între 1-5 cazuri	Abuz prin neglijență	Nu	Nu	1	Pentru a proteja animalul	Da	1	Colecționarea de animale de companie	Nu îmi dau seama	Da	În general ii privesc ca pe niște parteneri, cu care colaborez	Nu	-
117	2024/12/18 11:53:58 a.m. EET	Spital veterinar dedicat animalelor de companie	30-40 ani	Urban	Iași	1-5 ani	Femeie	2	Nu	Nu	Nu	Da	Între 1-5 cazuri	Abuz prin neglijență	Nu	Nu	1	Pentru a proteja animalul	Nu	2	Bolile cronice netratate	Nu îmi dau seama	Da	În general ii privesc ca pe niște parteneri, cu care colaborez	Da
118	2024/12/18 12:00:39 p.m. EET	Cabinet/clinică veterinară pentru animalele de companie	24-30 ani	Urban	București	6-10 ani	Femeie	4	Nu	Nu	Da	Da	Niciun caz	Abuz fizic ( rezultat în urma violenței fizice, a loviturilor, utilizării de arme albe, spânzurării/ ștrangulării, arsuri, intoxicații, etc.)	Nu	Nu	2	Pentru a proteja animalul	Nu	5	Boli acute/dureroase lăsate fără asistență medicală	Da	Da	În general ii privesc ca pe niște parteneri, cu care colaborez	Nu
119	2024/12/18 12:34:04 p.m. EET	Cabinet/clinică veterinară pentru animalele de companie	24-30 ani	Urban	București	1-5 ani	Femeie	3	Nu	Nu	Da	Nu	Niciun caz	Abuz fizic ( rezultat în urma violenței fizice, a loviturilor, utilizării de arme albe, spânzurării/ ștrangulării, arsuri, intoxicații, etc.)	Nu	Nu	1	Pentru a proteja animalul;Pentru a proteja persoanele din familia respectivă;Principii etice;Codul de conduită profesională;Din cauze legale	Da	2	Boli acute/dureroase lăsate fără asistență medicală	Nu	Da	În general ii privesc ca pe niște parteneri, cu care colaborez	Nu
120	2024/12/18 12:44:53 p.m. EET	Cabinet/clinică veterinară pentru animalele de companie	24-30 ani	Urban	Ilfov	1-5 ani	Femeie	2	Nu	Nu	Da	Da	Între 1-5 cazuri	Abuz fizic ( rezultat în urma violenței fizice, a loviturilor, utilizării de arme albe, spânzurării/ ștrangulării, arsuri, intoxicații, etc.)	Nu	Nu	1	Pentru a proteja animalul	Da	1	Bolile cronice netratate	Da	Da	În general ii privesc ca pe niște parteneri, cu care colaborez	Da
121	2024/12/18 1:06:56 p.m. EET	Cabinet/clinică veterinară pentru animalele de companie	24-30 ani	Urban	Bacău	1-5 ani	Femeie	4	Nu	Nu	Da	Da	Între 1-5 cazuri	Abandonarea și sau alungarea animalelor	Da	Nu	1	Pentru a proteja animalul	Nu	4	Boli acute/dureroase lăsate fără asistență medicală	Da	Da	Tind să fiu mai autoritar, să îmi impun punctul de vedere, fără să iau în calcul opțiunile lor	Da
122	2024/12/18 1:45:24 p.m. EET	Cabinet/clinică veterinară pentru animalele de companie	30-40 ani	Urban	București	11-20 ani	Femeie	5	Nu	Nu	Da	Da	Niciun caz	Abuz fizic ( rezultat în urma violenței fizice, a loviturilor, utilizării de arme albe, spânzurării/ ștrangulării, arsuri, intoxicații, etc.)	Nu	Nu	4	Pentru a proteja animalul;Principii etice;Codul de conduită profesională	Nu	3	Cahexia	Da	Nu	În general ii privesc ca pe niște parteneri, cu care colaborez	Da
123	2024/12/18 2:45:10 p.m. EET	Cabinet/clinică veterinară pentru animalele de companie	30-40 ani	Urban	București	6-10 ani	Femeie	3	Nu	Nu	Da	Da	Între 1-5 cazuri	Abuz prin neglijență	Da	Nu	3	Pentru a proteja animalul;Principii etice;Codul de conduită profesională;Din cauze legale	Da	2	Bolile cronice netratate	Da	Da	În general ii privesc ca pe niște parteneri, cu care colaborez	Da
124	2024/12/18 5:10:08 p.m. EET	Cabinet/clinică veterinară pentru animalele de companie	50-60 ani	Urban	București	21- 30 ani	Bărbat	3	Nu	Nu	Da	Da	Între 1-5 cazuri	Mai multe din aceasta listă	Da	Nu	3	Pentru a proteja animalul	Da	3	Obezitatea	Da	Da	În general ii privesc ca pe niște parteneri, cu care colaborez	Nu
125	2024/12/18 6:33:50 p.m. EET	Cabinet/clinică veterinară pentru animalele de companie	24-30 ani	Urban	București	6-10 ani	Bărbat	2	Nu	Nu	Nu	Nu	Niciun caz	Abuz prin neglijență	Da	Da	2	Pentru a proteja animalul;Principii etice;Codul de conduită profesională	Da	5	Boli acute/dureroase lăsate fără asistență medicală	Da	Da	Tind să fiu mai autoritar, să îmi impun punctul de vedere, fără să iau în calcul opțiunile lor	Da
126	2024/12/18 7:22:49 p.m. EET	Cabinet/clinică veterinară pentru animale de companie și animale de rentă	24-30 ani	Rural	Iași	1-5 ani	Femeie	3	Da	Da	Da	Nu	Niciun caz	Abuz prin neglijență	Da	Nu	1	Pentru a proteja animalul;Pentru a proteja persoanele din familia respectivă;Principii etice;Codul de conduită profesională	Da	3	Cahexia	Da	Da	În general ii privesc ca pe niște parteneri, cu care colaborez	Nu
127	2024/12/18 7:28:29 p.m. EET	Spital veterinar dedicat animalelor de companie	30-40 ani	Urban	Iași	1-5 ani	Femeie	5	Nu	Nu	Da	Da	Între 1-5 cazuri	Abuz prin neglijență	Nu	Nu	3	Pentru a proteja animalul	Nu	4	Boli acute/dureroase lăsate fără asistență medicală	Da	Da	În general ii privesc ca pe niște parteneri, cu care colaborez	Da
128	2024/12/18 7:54:14 p.m. EET	Cabinet/clinică veterinară pentru animalele de companie	24-30 ani	Urban	București	1-5 ani	Bărbat	3	Nu	Nu	Da	Da	Între 1-5 cazuri	Neasigurarea condițiilor de bunăstare (adăpost neadecvat, lanț scurt (mai mic de 2 metri), padoc de mici dimensiuni, harnă și apă necorespunzătoare, etc.)	Nu	Nu	1	Pentru a proteja animalul;Principii etice;Codul de conduită profesională	Da	3	Boli acute/dureroase lăsate fără asistență medicală	Da	Da	În general ii privesc ca pe niște parteneri, cu care colaborez	Da
129	2024/12/18 8:10:57 p.m. EET	Cabinet/clinică veterinară pentru animalele de companie	24-30 ani	Urban	Brașov	6-10 ani	Femeie	5	Nu	Nu	Da	Da	10-20 cazuri	Abuz prin neglijență	Nu	Da	4	Principii etice	Nu	5	Toate cele de mai sus	Da	Nu	În general ii privesc ca pe niște parteneri, cu care colaborez	Nu
130	2024/12/18 8:51:54 p.m. EET	Spital veterinar dedicat animalelor de companie	30-40 ani	Urban	București	6-10 ani	Femeie	3	Nu	Nu	Da	Nu	Niciun caz	Abuz prin neglijență	Nu	Nu	3	Pentru a proteja animalul;Principii etice	Da	3	Bolile cronice netratate	Da	Da	În general ii privesc ca pe niște parteneri, cu care colaborez	Nu știu
131	2024/12/18 8:56:53 p.m. EET	Cabinet/clinică veterinară pentru animalele de companie	24-30 ani	Urban	București	1-5 ani	Femeie	2	Nu	Nu	Da	Da	Între 1-5 cazuri	Abuz prin neglijență	Nu	Nu	1	Pentru a proteja animalul;Principii etice	Da	4	Toate cele de mai sus + cazarea in spatii improprii	Da	Da	În general ii privesc ca pe niște parteneri, cu care colaborez	Da
132	2024/12/18 9:20:30 p.m. EET	Cabinet/clinică veterinară pentru animalele de companie	30-40 ani	Urban	Iași	6-10 ani	Femeie	3	Nu	Nu	Da	Nu	Între 1-5 cazuri	Abuz prin neglijență	Nu	Nu	1	Pentru a proteja animalul	Nu	3	Cahexia	Da	Da	În general ii privesc ca pe niște parteneri, cu care colaborez	Nu
133	2024/12/18 11:31:51 p.m. EET	Cabinet/clinică veterinară pentru animalele de companie	24-30 ani	Urban	București	1-5 ani	Femeie	2	Nu	Da	Da	Da	Niciun caz	Abuz fizic ( rezultat în urma violenței fizice, a loviturilor, utilizării de arme albe, spânzurării/ ștrangulării, arsuri, intoxicații, etc.)	Da	Nu	3	Pentru a proteja animalul	Nu	3	Boli acute/dureroase lăsate fără asistență medicală	Da	Nu	În general ii privesc ca pe niște parteneri, cu care colaborez	Da
134	2024/12/19 8:53:19 a.m. EET	Cabinet/clinică veterinară pentru animalele de companie	24-30 ani	Urban	București	1-5 ani	Femeie	1	Nu	Da	Da	Da	Niciun caz	Abuz fizic ( rezultat în urma violenței fizice, a loviturilor, utilizării de arme albe, spânzurării/ ștrangulării, arsuri, intoxicații, etc.)	Nu	Nu	2	Pentru a proteja animalul;Codul de conduită profesională;Din cauze legale	Da	5	Boli acute/dureroase lăsate fără asistență medicală	Nu îmi dau seama	Da	În general ii privesc ca pe niște parteneri, cu care colaborez	Da
135	2024/12/19 8:55:52 a.m. EET	Spital veterinar dedicat animalelor de companie	30-40 ani	Urban	Sibiu	6-10 ani	Femeie	3	Nu	Nu	Nu	Nu	Între 1-5 cazuri	Abuz prin neglijență	Nu	Nu	1	Pentru a proteja animalul	Da	3	Cahexia	Nu	Da	În general ii privesc ca pe niște parteneri, cu care colaborez	Da
136	2024/12/19 10:22:48 a.m. EET	Spital veterinar dedicat animalelor de companie	24-30 ani	Urban	București	1-5 ani	Femeie	4	Nu	Nu	Da	Da	Între 1-5 cazuri	Abandonarea și sau alungarea animalelor	Nu	Nu	2	Codul de conduită profesională	Da	4	Boli acute/dureroase lăsate fără asistență medicală	Da	Da	În general ii privesc ca pe niște parteneri, cu care colaborez	Da
137	2024/12/19 10:27:38 a.m. EET	Cabinet/clinică veterinară pentru animalele de companie	30-40 ani	Urban	Ilfov	11-20 ani	Femeie	5	Nu	Nu	Da	Da	5-10 cazuri	Abuz prin neglijență	Da	Nu	3	Pentru a proteja animalul	Da	4	Toate de mai sus	Da	Da	În general ii privesc ca pe niște parteneri, cu care colaborez	Nu

## Sheet: Legendă întrebări
Cod	Întrebarea completă
ID	ID
Marcaj timp	Marcaj de timp
Q1	Vă desfășurați activitatea de medic veterinar în cadrul unui/unei:
Q2	Vârstă:
Q3	Profesați în mediu:
Q4	În ce județ vă desfășurați activitatea?
Q5	Ani de experiență:
Q6	Vă identificați drept:
Q7	Cât de familiarizat sunteți cu legislația care reglementează abuzul împotriva animalelor?
Q8	Ați beneficiat de formare/ traininguri cu privire la identificarea și gestionarea cazurilor de abuz?
Q9	Aveți (la locul de muncă) proceduri care să fie aplicate în cazurile de suspiciune de abuz?
Q10	Știți cărei înstituții trebuie să raportați suspiciunile de cazuri de abuz?
Q11	V-ați întâlnit cu cazuri în care să suspicionați abuz împotriva animalelor?
Q12	În câte cazuri ați suspicionat abuzul împotriva animalelor în ultimele 12 luni?
Q13	Care credeți că este cea mai frecventă formă de abuz împotriva animalelor?
Q14	Ați raportat autorităților vreodată un caz de abuz?
Q15	Ați completat vreodată un raport/ fișă de consultație/ document oficial privind o situație de abuz, unde să descrieți clar abuzul suspicionat?
Q16	Indicați nivelul de pregătire pe care îl aveți în depistarea și scrierea unui raport/ fișe de consulație pentru o suspiciune de abuz:
Q17	Care este motivul pentru care ați raporta, un caz de abuz autorităților?
Q18	Dacă ați suspiciona abuz și ați intenționa să îl raportați, ați informa și proprietarul?
Q19	Cât de familiarizat sunteți cu noțiunea de abuz prin neglijență?
Q20	Ce ați include în categoria abuzului prin neglijență?
Q21	V-ați găsit în situația în care să oferiți proprietarului informații, să educați, cu privire la aspecte care pot fi incadrate la categoria abuz prin neglijență (obezitate, malnutriție, boli cronice netratate)?
Q22	Considerați că aveți nevoie de pregătire suplimentară în acest domeniu, pentru identificare și raportarea unui abuz?
Q23	În general, cum ați descrie relația pe care o aveți cu proprietarii?
Q24	La finalul consultației proprietarul primește o copie a fișei de consultație, în format fizic sau electronic?
Q25	Aici puteți să împărtășiți cu noi orice gând legat de subiectul abordat. Vă mulțumim!
